# Supplementary material for: Understanding the Variability of Certain Biological Properties of H1N1pdm09 Influenza Viruses
Source: Vaccines (Basel). 2022 Mar 3;10(3):395. doi: 10.3390/vaccines10030395 (PMC8954537; doi:10.3390/vaccines10030395)
Supplement: Supplementary file 1 [file vaccines-10-00395-s001.zip › vaccines-1522373-supplementary/Table S1.xlsx]

## Sheet: Sheet1
N	(H1N1)pdm virus	GISAID isolate ID
1	A/Argentina/HNRG13/2009	ID EPI_ISL_66020
2	A/Bangladesh/2021/2012	ID EPI_ISL_131353
3	A/Beijing-Dongcheng/SWL51/2011	ID EPI_ISL_94552
4	A/California/02/2010	ID EPI_ISL_71356
5	A/Chongqing-Wanzhou/SWL53/2011	ID EPI_ISL_94563
6	A/DARWIN/56/2013	ID EPI_ISL_148746
7	A/Delaware/06/2011	ID EPI_ISL_88073
8	A/El_Salvador/211/2009	ID EPI_ISL_30137
9	A/England/200/2009	ID EPI_ISL_30626
10	A/Ethiopia/45/2010	ID EPI_ISL_71367
11	A/FIJI/4/2012	ID EPI_ISL_128688
12	A/Fujian-Yanping/SWL1115/2010	ID EPI_ISL_75084
13	A/Georgia/01/2010	ID EPI_ISL_71371
14	A/Guangdong-Xinxing/SWL198/2011	ID EPI_ISL_94583
15	A/Guangdong/2/2009	ID EPI_ISL_30734
16	A/Hong_Kong/01/2009	ID EPI_ISL_30627
17	A/Hunan-Furong/SWL410/2011	ID EPI_ISL_94551
18	A/Iowa/01/2010	ID EPI_ISL_70323
19	A/Jilin-Nanguan/SWL181/2010	ID EPI_ISL_75089
20	A/Kenya/196/2011	ID EPI_ISL_106806
21	A/Louisiana/07/2013	ID EPI_ISL_150042
22	A/Maine/04/2011	ID EPI_ISL_88099
23	A/Maryland/04/2011	ID EPI_ISL_88101
24	A/Maryland/13/2012	ID EPI_ISL_128402
25	A/Mexico/254/2012	ID EPI_ISL_103741
26	A/Michigan/03/2011	ID EPI_ISL_94671
27	A/Moscow/IIV-45/2012	ID EPI_ISL_127690
28	A/Nairobi/3/2009	ID EPI_ISL_140403
29	A/New_Mexico/04/2011	ID EPI_ISL_90942
30	A/New_Zealand/871/2009	ID EPI_ISL_73420
31	A/Qingdao/1364/2009	ID EPI_ISL_77405
32	A/Russia/14/2009	ID EPI_ISL_66074
33	A/SHIGA/44/2009	ID EPI_ISL_65882
34	A/SINGAPORE/12/2012	ID EPI_ISL_128691
35	A/SRI_LANKA/22/2012	ID EPI_ISL_128694
36	A/SRI_LANKA/30/2013	ID EPI_ISL_148748|
37	A/Shaanxi-Beilin/SWL134/2010	ID EPI_ISL_75086
38	A/Singapore/GN285/2009	ID EPI_ISL_70517
39	A/Singapore/GP999/2010	ID EPI_ISL_75739
40	A/Texas/23/2012	ID EPI_ISL_115085
41	A/Utah/05/2009	ID EPI_ISL_33589
42	A/Vladivostok/28/2012	ID EPI_ISL_128296
43	A/Washington/24/2012	ID EPI_ISL_128403
44	A/Wisconsin/16/2011	ID EPI_ISL_89931
45	A/TASMANIA/24/2014	ID EPI_ISL_166026
46	A/Lebanon/14L61/2014	ID EPI_ISL_176844
47	A/Myanmar/14M272/2014	ID EPI_ISL_173349
48	A/SRI_LANKA/31/2014	ID EPI_ISL_166024
49	A/NONTHABURI/248/2014	ID EPI_ISL_166017
50	A/NEW_CALEDONIA/72/2014	ID EPI_ISL_168854
51	A/Malaysia/11/2014	ID EPI_ISL_171806
52	A/CHRISTCHURCH/538/2014	ID EPI_ISL_168850
53	A/Bulgan/1852/2014	ID EPI_ISL_166015
54	A/AUCKLAND/8/2014	ID EPI_ISL_168841
55	A/South_Australia/22/2015	ID EPI_ISL_192758
56	A/Cambodia/FSS39385/2015	ID EPI_ISL_194497
57	A/India/Pun151268/2015	ID EPI_ISL_218434
58	A/India/Pun151192/2015	ID EPI_ISL_218432
59	A/Peru/51/2015	ID EPI_ISL_203613
60	A/Pakistan/336/2015	ID EPI_ISL_203612
61	A/Massachusetts/30/2015	ID EPI_ISL_203611
62	A/Maryland/16/2015	ID EPI_ISL_203609
63	A/Kentucky/14/2015	ID EPI_ISL_203608
64	A/Illinois/20/2015	ID EPI_ISL_203607
65	A/Florida/88/2015	ID EPI_ISL_203601
66	A/Colorado/14/2015	ID EPI_ISL_203597
67	A/Arkansas/10/2015	ID EPI_ISL_203592
68	A/Sri_Lanka/47/2016	ID EPI_ISL_246666
69	A/Saint-Petersburg/RII150/2016	ID EPI_ISL_234028
70	A/Stavropol/RII05/2016	ID EPI_ISL_234027
71	A/Krasnodar/RII40/2016	ID EPI_ISL_234026
72	A/Ulan-Ude/RII02/2016	ID EPI_ISL_234019
73	A/Simferopol/RII4208S/2016	ID EPI_ISL_234009
74	A/Vladivostok/RII833/2016	ID EPI_ISL_233997
75	A/Moscow/SEC-03/2016	ID EPI_ISL_233994
76	A/Kaliningrad/RII53/2016	ID EPI_ISL_233990
77	A/Astrakhan/RII03/2016	ID EPI_ISL_233984
78	A/Novosibirsk/RII70/2016	ID EPI_ISL_233983
79	A/Stavropol/RII04/2016	ID EPI_ISL_233978
80	A/Tula/RII01/2016	ID EPI_ISL_233972
81	A/Wyoming/30/2017	ID EPI_ISL_289585
82	A/Wisconsin/338/2017	ID EPI_ISL_289583
83	A/West_Virginia/28/2017	ID EPI_ISL_289582
84	A/Utah/40/2017	ID EPI_ISL_289579
85	A/Texas/310/2017	ID EPI_ISL_289577
86	A/New_York/46/2017	ID EPI_ISL_289575
87	A/Iowa/43/2017	ID EPI_ISL_289571
88	A/Hawaii/59/2017	ID EPI_ISL_289565
89	A/Alaska/67/2017	ID EPI_ISL_287699
90	A/Kenya/101/2017	ID EPI_ISL_287686
91	A/Bangladesh/2004/2017	ID EPI_ISL_287685
92	A/Hong_Kong/4821/2017	ID EPI_ISL_286081
93	A/New_Zealand/2333/2017	ID EPI_ISL_286071
94	A/Mali/086/2017	ID EPI_ISL_285866
95	A/Wrexham/0828/2018	ID EPI_ISL_332694
96	A/Wrexham/9249/2018	ID EPI_ISL_332693
97	A/Cardiff/5013/2018	ID EPI_ISL_332691
98	A/Port_Talbot/1276/2018	ID EPI_ISL_332688
99	A/Bridgend/1275/2018	ID EPI_ISL_332686
100	A/Swansea/0201/2018	ID EPI_ISL_332404
101	A/Neath/0114/2018	ID EPI_ISL_332355
102	A/Penarth/6242/2018	ID EPI_ISL_331351
103	A/Swansea/7064/2018	ID EPI_ISL_309446
104	A/Rhyl/5712/2018	ID EPI_ISL_307610
105	A/Cardiff/9630/2019	ID EPI_ISL_400521
106	A/Wrexham/1126/2019	ID EPI_ISL_350699
107	A/Barry/9660/2019	ID EPI_ISL_350696
108	A/Pontypridd/6749/2019	ID EPI_ISL_340372
109	A/Monmouth/6723/2019	ID EPI_ISL_340368
110	A/Usk/5355/2019	ID EPI_ISL_339313
111	A/Tredegar/5240/2019	ID EPI_ISL_336025
112	A/Newport/5104/2019	ID EPI_ISL_335731
113	A/Abergavenny/5099/2019	ID EPI_ISL_335730
114	A/Caldicot/5096/2019	ID EPI_ISL_335728
115	A/Holywell/0308/2019	ID EPI_ISL_335600
116	A/Denbigh/6913/2019	ID EPI_ISL_334414
117	A/Jilin-Chuanying/SWL14/2020	ID EPI_ISL_485571
118	A/Beijing-Huairou/SWL123/2020	ID EPI_ISL_485570
119	A/Shanghai-Chongming/SWL134/2020	ID EPI_ISL_485566
120	A/Fujian-Cangshan/SWL185/2020	ID EPI_ISL_522422
121	A/Liaoning-Guta/SWL1401/2020	ID EPI_ISL_522421
122	A/Heilongjiang-Gongnong/SWL1208/2020	ID EPI_ISL_522419
123	A/Saint-Petersburg/RII-1143S/2020	ID EPI_ISL_528725
124	A/Novosibirsk/RII-26925S/2020	ID EPI_ISL_497894
125	A/Kurgan/139V/2020	ID EPI_ISL_414666
126	A/Port_Talbot/0479/2020	ID EPI_ISL_413637
127	A/Togo/0291/2021	ID EPI_ISL_2918715
128	A/North_Carolina/01/2021	ID EPI_ISL_2519774
129	A/Dominican_Republic/7293/2013	ID EPI_ISL_145504
130	A/Puerto_Rico/01/2013	ID EPI_ISL_145509
131	A/India/Nag132467/2013	ID EPI_ISL_146123
132	A/Haiti/1790/2013	ID EPI_ISL_145496
133	A/HIROSHIMA/19/2013	ID EPI_ISL_143715
134	A/St._Petersburg/151/2013	ID EPI_ISL_140999
